# Supplementary material for: Multiple Sclerosis-like Lesions Induced by Radiation: A Case Report and Systematic Review of the Literature
Source: J Clin Med. 2024 Dec 12;13(24):7554. doi: 10.3390/jcm13247554 (PMC11727878; doi:10.3390/jcm13247554)
Supplement: Supplementary file 1 [file jcm-13-07554-s001.zip]

Archive with 1 entries (1 files):
- jcm-3323009-supplementary.pdf
